# Supplementary material for: PineElm_SSRdb: a microsatellite marker database identified from genomic, chloroplast, mitochondrial and EST sequences of pineapple (Ananas comosus (L.) Merrill)
Source: Hereditas. 2016 Nov 24;153:16. doi: 10.1186/s41065-016-0019-8 (PMC5226092; doi:10.1186/s41065-016-0019-8)
Supplement: Additional file 2: — Chloroplast SSR markers of Ananas comosus (L.) Merrill. (TXT 1 kb) [file 41065_2016_19_MOESM2_ESM.txt]

Specifications
==============

Sequence source file: "Chloroplast_Ananas_comosus_pineapple.faa"

Definement of microsatellites (unit size / minimum number of repeats):
(1/12) (2/6) (3/4) (4/3) (5/3) (6/3) 


RESULTS OF MICROSATELLITE SEARCH
================================

Total number of sequences examined:              1
Total size of examined sequences (bp):           159600
Total number of identified SSRs:                 45
Number of SSR containing sequences:              1
Number of sequences containing more than 1 SSR:  1
Number of SSRs present in compound formation:    1


Distribution to different repeat type classes
---------------------------------------------

Unit size	Number of SSRs
1	22
2	6
3	5
4	12

Frequency of identified SSR motifs
----------------------------------

Repeats	3	4	5	6	7	8	9	10	11	12	13	14	15	16	17	total
A	-	-	-	-	-	-	-	-	-	2	4	4			1	11
T	-	-	-	-	-	-	-	-	-	6	3	1		1		11
AT	-	-	-	1		1			1							3
TA	-	-	-	3												3
AAT	-	1														1
ATT	-	1														1
CAA	-	1														1
TAA	-	1														1
TTC	-	1														1
AATA	2															2
AATG	1															1
ATTT	1															1
GAAA	1															1
TAGT	1															1
TATT	1															1
TGAT	1															1
TTCT	1															1
TTTA	2															2
TTTC	1															1

Frequency of classified repeat types (considering sequence complementary)
-------------------------------------------------------------------------

Repeats	3	4	5	6	7	8	9	10	11	12	13	14	15	16	17	total
A/T	-	-	-	-	-	-	-	-	-	8	7	5		1	1	22
AT/AT	-	-	-	4		1			1							6
AAC/GTT	-	1														1
AAG/CTT	-	1														1
AAT/ATT	-	3														3
AAAG/CTTT	3															3
AAAT/ATTT	6															6
AACT/AGTT	1															1
AATC/ATTG	1															1
AATG/ATTC	1															1
