# Supplementary material for: PineElm_SSRdb: a microsatellite marker database identified from genomic, chloroplast, mitochondrial and EST sequences of pineapple (Ananas comosus (L.) Merrill)
Source: Hereditas. 2016 Nov 24;153:16. doi: 10.1186/s41065-016-0019-8 (PMC5226092; doi:10.1186/s41065-016-0019-8)
Supplement: Additional file 3: — Mitochondrial SSR markers of Ananas comosus (L.) Merrill. (TXT 7 kb) [file 41065_2016_19_MOESM3_ESM.txt]

Specifications
==============

Sequence source file: "Mitochrondria_Ananas_comosus_pineapple.faa"

Definement of microsatellites (unit size / minimum number of repeats):
(1/12) (2/6) (3/4) (4/3) (5/3) (6/3) 


RESULTS OF MICROSATELLITE SEARCH
================================

Total number of sequences examined:              13
Total size of examined sequences (bp):           881399
Total number of identified SSRs:                 249
Number of SSR containing sequences:              13
Number of sequences containing more than 1 SSR:  13
Number of SSRs present in compound formation:    8


Distribution to different repeat type classes
---------------------------------------------

Unit size	Number of SSRs
1	56
2	28
3	37
4	109
5	11
6	8

Frequency of identified SSR motifs
----------------------------------

Repeats	3	4	5	6	7	8	9	10	11	12	13	14	15	16	17	18	19	20	21	22	23	24	25	26	27	28	29	30	31	32	total
A	-	-	-	-	-	-	-	-	-	10	5	6	5	2	1	1															30
C	-	-	-	-	-	-	-	-	-	1																					1
T	-	-	-	-	-	-	-	-	-	11	3	5	3	2	1																25
AG	-	-	-	1	1																										2
AT	-	-	-	2	3	2	1	2																							10
GT	-	-	-	1																											1
TA	-	-	-	6	3	1	1	1	1																						13
TC	-	-	-	2																											2
AAC	-	1																													1
AAG	-	2																													2
ACT	-		1																												1
AGA	-	2																													2
AGC	-	1																													1
AGT	-	1																													1
ATA	-	2	1																												3
ATT	-	1																													1
CAA	-	1																													1
CCT	-	1																													1
CTA	-	1					1																								2
CTC	-	1																													1
CTT	-	4																													4
GAA	-	2																													2
GAG	-	1																													1
GCT	-	2																													2
GTA	-	1																													1
TAC	-	1																													1
TCC	-	1																													1
TCT	-	2																													2
TGC	-	1																													1
TTC	-	5																													5
AAAG	6	1																													7
AACA	1																														1
AAGA	3																														3
AAGC	1																														1
AATA	1	1																													2
AATG	1																														1
ACAT	1																														1
ACCA	1																														1
ACTA			1																												1
ACTG	1																														1
ACTT	1																														1
AGAA	4																														4
AGAC	1																														1
AGCC	1																														1
AGCT	1																														1
AGTA	1																														1
ATAA			1																												1
ATCA	1																														1
ATGT	1	1																													2
ATTA	1																														1
CAAA	2																														2
CAAG	4																														4
CATA	1																														1
CATC		1																													1
CATG	1																														1
CATT	1																														1
CTAA	1																														1
CTGG	2																														2
CTTA	1	1																													2
CTTT	2																														2
GAAA	4																														4
GAAG	2																														2
GAAT	2																														2
GACC	1																														1
GACT	1																														1
GAGG	1																														1
GATA		1																													1
GATT	1																														1
GCAA	1																														1
GCTA	3																														3
GCTG	1																														1
GCTT	1																														1
GGAA	1																														1
GTAC	1																														1
GTCT	1																														1
TAAA	2																														2
TAAT	1																														1
TACG	1																														1
TATG	1																														1
TATT	2	1																													3
TCAG	2																														2
TCCG	1																														1
TCGC	1																														1
TCGG	1																														1
TCTA		1																													1
TCTT	1																														1
TGAT	1																														1
TGCT	1																														1
TGGT	1																														1
TTAC	1																														1
TTCC	2																														2
TTCT	2																														2
TTGC	3																														3
TTGG	1																														1
TTTA	1																														1
TTTC	8																														8
TTTG	1																														1
AAAGA	1																														1
AAGAA	1																														1
ACTAA	1																														1
ATAAT		1																													1
CTATA																														1	1
CTTAT	1																														1
TAAGG															1																1
TACTA																			1												1
TAGTA	1																														1
TCTAC	1																														1
TTATA	1																														1
AAAAAT	2																														2
ATATTT				1																											1
GTAGGA		1																													1
TAATAT	1																														1
TCCTAC		1																													1
TTATTT	1																														1
TTGATA	1																														1

Frequency of classified repeat types (considering sequence complementary)
-------------------------------------------------------------------------

Repeats	3	4	5	6	7	8	9	10	11	12	13	14	15	16	17	18	19	20	21	22	23	24	25	26	27	28	29	30	31	32	total
A/T	-	-	-	-	-	-	-	-	-	21	8	11	8	4	2	1															55
C/G	-	-	-	-	-	-	-	-	-	1																					1
AC/GT	-	-	-	1																											1
AG/CT	-	-	-	3	1																										4
AT/AT	-	-	-	8	6	3	2	3	1																						23
AAC/GTT	-	2																													2
AAG/CTT	-	17																													17
AAT/ATT	-	3	1																												4
ACT/AGT	-	4	1				1																								6
AGC/CTG	-	4																													4
AGG/CCT	-	4																													4
AAAC/GTTT	4																														4
AAAG/CTTT	30	1																													31
AAAT/ATTT	6	2	1																												9
AACC/GGTT	3																														3
AACT/AGTT	1		1																												2
AAGC/CTTG	11																														11
AAGG/CCTT	5																														5
AAGT/ACTT	4	1																													5
AATC/ATTG	3																														3
AATG/ATTC	4																														4
AATT/AATT	2																														2
ACAG/CTGT	2																														2
ACAT/ATGT	4	1																													5
ACCG/CGGT	2																														2
ACGG/CCGT	1																														1
ACGT/ACGT	2																														2
ACTG/AGTC	4																														4
AGAT/ATCT		2																													2
AGCC/CTGG	4																														4
AGCG/CGCT	1																														1
AGCT/AGCT	4																														4
AGGG/CCCT	1																														1
ATCC/ATGG		1																													1
ATGC/ATGC	1																														1
AAAAG/CTTTT	2																														2
AAACT/AGTTT	1																														1
AAGAT/ATCTT	1																														1
AAGGT/ACCTT															1																1
AATAT/ATATT	1	1																													2
ACTAT/AGTAT	1																		1											1	3
ACTCT/AGAGT	1																														1
AAAAAT/ATTTTT	3																														3
AAATAT/ATATTT				1																											1
AATATC/ATATTG	1																														1
AATATT/AATATT	1																														1
ACTCCT/AGGAGT		2																													2
