# Supplementary material for: PineElm_SSRdb: a microsatellite marker database identified from genomic, chloroplast, mitochondrial and EST sequences of pineapple (Ananas comosus (L.) Merrill)
Source: Hereditas. 2016 Nov 24;153:16. doi: 10.1186/s41065-016-0019-8 (PMC5226092; doi:10.1186/s41065-016-0019-8)
Supplement: Additional file 4: — EST SSR markers of Ananas comosus (L.) Merrill. (TXT 42 kb) [file 41065_2016_19_MOESM4_ESM.txt]

Specifications
==============

Sequence source file: "EST_SSR.fasta"

Definement of microsatellites (unit size / minimum number of repeats):
(1/12) (2/6) (3/4) (4/3) (5/3) (6/3) 


RESULTS OF MICROSATELLITE SEARCH
================================

Total number of sequences examined:              5978
Total size of examined sequences (bp):           4294909
Total number of identified SSRs:                 2832
Number of SSR containing sequences:              1886
Number of sequences containing more than 1 SSR:  638
Number of SSRs present in compound formation:    83


Distribution to different repeat type classes
---------------------------------------------

Unit size	Number of SSRs
1	415
2	846
3	970
4	296
5	90
6	215

Frequency of identified SSR motifs
----------------------------------

Repeats	3	4	5	6	7	8	9	10	11	12	13	14	15	16	17	18	19	20	21	22	23	24	25	26	27	28	29	30	31	32	33	34	35	36	37	38	39	40	41	42	43	44	45	46	47	48	49	50	51	52	53	54	55	56	57	58	59	60	61	62	63	64	65	66	67	68	69	70	71	72	73	74	75	76	77	78	79	80	81	82	83	84	85	86	87	88	89	90	91	92	total
A	-	-	-	-	-	-	-	-	-	27	22	15	7	11	5	6	5	2	2	2	4			1	2																																																																	1	112
C	-	-	-	-	-	-	-	-	-	3	1	1			1																																																																												6
G	-	-	-	-	-	-	-	-	-		1	1																																																																															2
T	-	-	-	-	-	-	-	-	-	60	49	33	32	22	14	13	33	18	4	5	3	2	2	2	1	1								1																																																									295
AC	-	-	-	1	1				2							1	1	1																																																																									7
AG	-	-	-	45	24	18	19	26	39	25	19	12	21	11	3	6	1	1	1																																																																								271
AT	-	-	-	18	3	7	2	3		4																																																																																	37
CA	-	-	-	1																																																																																							1
CG	-	-	-		3																																																																																						3
CT	-	-	-	21	19	38	6	9	4	13	6	6	6	1	6	3		5	1				1																																																																				145
GA	-	-	-	15	7	13	14	37	25	11	7	5	7	7	2	1	1	1	1																																																																								154
GC	-	-	-	1																																																																																							1
GT	-	-	-	4	1		1	1			1																																																																																8
TA	-	-	-	7	1	4	3	1																																																																																			16
TC	-	-	-	14	38	32	7	10	3	2	10	5	3	10	7	3	5	4	3	2	1																																																																						159
TG	-	-	-	30	2	1	1	7	1			1				1																																																																											44
AAC	-	2	1			1		1	1			1																																																																															7
AAG	-	11	8	4	2	1							1																																																																														27
AAT	-	13	1	2																																																																																							16
ACA	-	2	1																																																																																								3
ACC	-	1	1																																																																																								2
ACG	-	2	2	1	1	1																																																																																					7
ACT	-	1	3																																																																																								4
AGA	-	20	3	2		1																																																																																					26
AGC	-	3	1	2			1		1																																																																																		8
AGG	-	3	1		1																																																																																						5
AGT	-	1																																																																																									1
ATA	-	5	1																																																																																								6
ATC	-	2			1																																																																																						3
ATG	-	7		1																																																																																							8
ATT	-	6	20		2	1	1	1																																																																																			31
CAA	-	4		1																																																																																							5
CAC	-		1	2				1																																																																																			4
CAG	-	42	6		3	1	4	1																																																																																			57
CAT	-	2																																																																																									2
CCA	-					1																																																																																					1
CCG	-	9	3	3				1																																																																																			16
CCT	-	38	7	3	2																																																																																						50
CGA	-	7	3		6				2																																																																																		18
CGC	-	3	2		2		1																																																																																				8
CGG	-	5			1																																																																																						6
CGT	-	2	1	1																																																																																							4
CTA	-	2								2																																																																																	4
CTC	-	10	12	4	2																																																																																						28
CTG	-	14	6	1	1	1		2		1																																																																																	26
CTT	-	10	3	2	2	1		1																																																																																			19
GAA	-	24	4	4	3	1																																																																																					36
GAC	-	2	2	12	2		1																																																																																				19
GAG	-	15	6	3																																																																																							24
GAT	-	9	9	1	3	1		2	1																																																																																		26
GCA	-	8	3	5	3	1	2		1																																																																																		23
GCC	-	5	5																																																																																								10
GCG	-	4		1																																																																																							5
GCT	-	10	7	1	1																																																																																						19
GGA	-	47	3	2	2	1																																																																																					55
GGC	-	6	2				1																																																																																				9
GGT	-	2			1																																																																																						3
GTA	-	3		1																																																																																							4
GTC	-	2	1	2	2	1																																																																																					8
GTG	-	3			1																																																																																						4
GTT	-	4																																																																																									4
TAA	-	2			2																																																																																						4
TAC	-	1		1																																																																																							2
TAT	-	16	3		4		1																																																																																				24
TCA	-	1			1																																																																																						2
TCC	-	16	13	4	3	1																																																																																					37
TCG	-	30	5	3	4	3	3	8	65		1																																																																																122
TCT	-	11	6	3	3	3			2		1																																																																																29
TGA	-	9	2																																																																																								11
TGC	-	8	1	6		1	1																																																																																				17
TGG	-	5	14																																																																																								19
TGT	-	5	1	1					1																																																																																		8
TTA	-	12	4	2				1																																																																																			19
TTC	-	2	1	1				1																																																																																			5
TTG	-	12	1	1	1	1	3		1																																																																																		20
AAAC	1			1																																																																																							2
AAAG	12																																																																																										12
AAAT	8	1																																																																																									9
AACA	1																																																																																										1
AACT	1																																																																																										1
AAGA	2																																																																																										2
AAGC	2																																																																																										2
AAGG	1																																																																																										1
AATA	2																																																																																										2
AATC			1																																																																																								1
AATT	3																																																																																										3
ACAG	1																																																																																										1
ACGC		4																																																																																									4
ACTT	1																																																																																										1
AGAA		1	3																																																																																								4
AGAT			1																																																																																								1
AGCT	1																																																																																										1
AGGA	5																																																																																										5
ATAA	4																																																																																										4
ATAC	4																																																																																										4
ATCG	6																																																																																										6
ATCT	2																																																																																										2
ATGG	1																																																																																										1
ATGT	2																																																																																										2
ATTA	1																																																																																										1
ATTT	5	1																																																																																									6
CAAA	6																																																																																										6
CAAC	1																																																																																										1
CATC	2																																																																																										2
CATG				1																																																																																							1
CCAA	1																																																																																										1
CCAT						4																																																																																					4
CCTA	1																																																																																										1
CCTC	1																																																																																										1
CGAG	2	1																																																																																									3
CGAT		1																																																																																									1
CGCA	1																																																																																										1
CGGT				1																																																																																							1
CTAT	67																																																																																										67
CTCA	2																																																																																										2
CTTT	1			1																																																																																							2
GAAA	4																																																																																										4
GAAT	1																																																																																										1
GACC	1																																																																																										1
GACT							1																																																																																				1
GATC	7																																																																																										7
GATG	1																																																																																										1
GCAA	1																																																																																										1
GCGA		3	2																																																																																								5
GCGG	1																																																																																										1
GCTA	3																																																																																										3
GCTC	1		1																																																																																								2
GCTT	2																																																																																										2
GGAC	1																																																																																										1
GGAT		8																																																																																									8
GGCC	1																																																																																										1
GGTC	2																																																																																										2
GTAC	1																																																																																										1
GTAT	2																																																																																										2
GTTT	4																																																																																										4
TAAA	2																																																																																										2
TAAT	4																																																																																										4
TACG	1																																																																																										1
TAGC	1																																																																																										1
TATG	4																																																																																										4
TATT	6					1																																																																																					7
TCAT	1																																																																																										1
TCCG		1																																																																																									1
TCCT	2																																																																																										2
TCGA	3		1																																																																																								4
TCTA	1																																																																																										1
TCTG	1																																																																																										1
TCTT	4		3		1																																																																																						8
TGAG	1																																																																																										1
TGAT		1																																																																																									1
TGGA		1																																																																																									1
TGTT	2																																																																																										2
TTAA	1																																																																																										1
TTAT	2																																																																																										2
TTCA	7																																																																																										7
TTCT	6			1																																																																																							7
TTGA	1																																																																																										1
TTGT	4																																																																																										4
TTTA	6	1	1																																																																																								8
TTTC	3																																																																																										3
AAAAG	2	1	1																																																																																								4
AAAAT	1	1	7																																																																																								9
AAAGA	1																																																																																										1
AAGAA	1	1																																																																																									2
AAGAG	1																																																																																										1
AAGCA		1																																																																																									1
AATAA			1	1																																																																																							2
AATGT	2																																																																																										2
ACCAT		1																																																																																									1
AGAAG			1																																																																																								1
AGATA	1																																																																																										1
AGCTT			1																																																																																								1
ATAAA		1																																																																																									1
ATATA	1																																																																																										1
ATCGC	2																																																																																										2
ATGAG		1																																																																																									1
ATGGT		1	1																																																																																								2
ATTAG	1																																																																																										1
CACAA			1																																																																																								1
CGCCA	1																																																																																										1
CTCCA	1																																																																																										1
CTCGG			1																																																																																								1
CTTCT	1																																																																																										1
CTTTT			1																																																																																								1
GAGAG	1																																																																																										1
GATTA		3																																																																																									3
GGAGG	1																																																																																										1
GTCCT			1																																																																																								1
TAGAT		1																																																																																									1
TCCGA	1																																																																																										1
TCTCT	1																																																																																										1
TCTTC		1																																																																																									1
TCTTT			1																																																																																								1
TGTTG	26																																																																																										26
TTATT		1	1																																																																																								2
TTCCT	1																																																																																										1
TTTCT	1																																																																																										1
TTTGG	3																																																																																										3
TTTTA		1																																																																																									1
TTTTC	3			1																																																																																							4
TTTTG	1																																																																																										1
AAAAAG	1																																																																																										1
AAAAGA			1																																																																																								1
AAAGAA	1																																																																																										1
AACCCT	4		1																																																																																								5
AAGAAC	7																																																																																										7
AAGGAG	1	1	1																																																																																								3
ACCACA		1																																																																																									1
ACGCAC	1																																																																																										1
AGAAAA	1		5																																																																																								6
AGAAGC	1																																																																																										1
AGAGGA	1	2																																																																																									3
AGCACT	1																																																																																										1
AGCAGA	2																																																																																										2
AGCCCT	1																																																																																										1
AGCTCT	2																																																																																										2
AGGAAG		2	1																																																																																								3
AGGAGA		3																																																																																									3
AGGATG	1																																																																																										1
ATTAGT	1																																																																																										1
CAGCTC	1																																																																																										1
CATCTT	1																																																																																										1
CCATAC	1																																																																																										1
CCCTCC	1																																																																																										1
CCCTCT	1																																																																																										1
CCGCCT		1																																																																																									1
CCGCGT		1																																																																																									1
CCTCCG	11																																																																																										11
CCTCTT	8																																																																																										8
CGCAGT	1																																																																																										1
CGCCGT	1																																																																																										1
CGGCAG	1																																																																																										1
CGGCGA				1																																																																																							1
CGTCCG	1																																																																																										1
CGTGAT	1																																																																																										1
CGTTTC		1																																																																																									1
CTCCGC		29																																																																																									29
CTGCTC	1																																																																																										1
CTGCTT	2																																																																																										2
CTTCAT	36																																																																																										36
CTTCCG	3	2	1																																																																																								6
CTTCCT		1																																																																																									1
CTTCTC	1																																																																																										1
CTTTGA	1																																																																																										1
CTTTTT	5		1																																																																																								6
GAAGAG	1	1																																																																																									2
GAAGCA	1																																																																																										1
GAAGCC		1																																																																																									1
GAAGCT		1																																																																																									1
GACAGG	1																																																																																										1
GAGAAC	1																																																																																										1
GAGAAG			2																																																																																								2
GAGGAA		1		1																																																																																							2
GATCCC	2																																																																																										2
GCAATA	1																																																																																										1
GCAGAA	1																																																																																										1
GCAGGA			1																																																																																								1
GCCTAT	1																																																																																										1
GCCTGT	1																																																																																										1
GCGAAG	1		1																																																																																								2
GGGCAC	1																																																																																										1
GTTGTG	1																																																																																										1
TAGGGT		1																																																																																									1
TATCTA	1																																																																																										1
TATTTT	1																																																																																										1
TCAAAT	1																																																																																										1
TCAGCC		2																																																																																									2
TCCTCT		1																																																																																									1
TCGCAG					1																																																																																						1
TCGGAT	1																																																																																										1
TCGGCG	1																																																																																										1
TCTCGA		1																																																																																									1
TCTCGC	1																																																																																										1
TCTTCG	1																																																																																										1
TCTTTT	1																																																																																										1
TGAAGC	1																																																																																										1
TGATGT			1																																																																																								1
TGCCTA	1																																																																																										1
TGCTTT	2																																																																																										2
TTAGGG	2		1																																																																																								3
TTCGGC		1																																																																																									1
TTCTGC	6																																																																																										6
TTTTCT	1																																																																																										1
TTTTTC	2																																																																																										2
TTTTTG	1																																																																																										1

Frequency of classified repeat types (considering sequence complementary)
-------------------------------------------------------------------------

Repeats	3	4	5	6	7	8	9	10	11	12	13	14	15	16	17	18	19	20	21	22	23	24	25	26	27	28	29	30	31	32	33	34	35	36	37	38	39	40	41	42	43	44	45	46	47	48	49	50	51	52	53	54	55	56	57	58	59	60	61	62	63	64	65	66	67	68	69	70	71	72	73	74	75	76	77	78	79	80	81	82	83	84	85	86	87	88	89	90	91	92	total
A/T	-	-	-	-	-	-	-	-	-	87	71	48	39	33	19	19	38	20	6	7	7	2	2	3	3	1								1																																																								1	407
C/G	-	-	-	-	-	-	-	-	-	3	2	2			1																																																																												8
AC/GT	-	-	-	36	4	1	2	8	3		1	1				2	1	1																																																																									60
AG/CT	-	-	-	95	88	101	46	82	71	51	42	28	37	29	18	13	7	11	6	2	1		1																																																																				729
AT/AT	-	-	-	25	4	11	5	4		4																																																																																	53
CG/CG	-	-	-	1	3																																																																																						4
AAC/GTT	-	29	4	3	1	2	3	1	3			1																																																																															47
AAG/CTT	-	78	25	16	10	7		2	2		1		1																																																																														142
AAT/ATT	-	54	29	4	8	1	2	2																																																																																			100
ACC/GGT	-	11	16	2	2	1		1																																																																																			33
ACG/CGT	-	45	14	19	15	5	4	8	67		1																																																																																178
ACT/AGT	-	8	3	2						2																																																																																	15
AGC/CTG	-	85	24	15	8	4	8	3	2	1																																																																																	150
AGG/CCT	-	129	42	16	10	2																																																																																					199
ATC/ATG	-	30	11	2	5	1		2	1																																																																																		52
CCG/CGG	-	32	12	4	3		2	1																																																																																			54
AAAC/GTTT	18			1																																																																																							19
AAAG/CTTT	32	1	6	2	1																																																																																						42
AAAT/ATTT	35	3	1			1																																																																																					40
AACC/GGTT	2																																																																																										2
AACT/AGTT	1																																																																																										1
AAGC/CTTG	5																																																																																										5
AAGG/CCTT	8																																																																																										8
AAGT/ACTT	1																																																																																										1
AATC/ATTG	1	1	1																																																																																								3
AATG/ATTC	9																																																																																										9
AATT/AATT	9																																																																																										9
ACAG/CTGT	2																																																																																										2
ACAT/ATGT	12																																																																																										12
ACCG/CGGT	3			1																																																																																							4
ACCT/AGGT	1																																																																																										1
ACGC/CGTG	1	4																																																																																									5
ACGG/CCGT	1	1																																																																																									2
ACGT/ACGT	2																																																																																										2
ACTC/AGTG	3																																																																																										3
ACTG/AGTC							1																																																																																				1
AGAT/ATCT	70		1																																																																																								71
AGCG/CGCT	3	4	3																																																																																								10
AGCT/AGCT	5																																																																																										5
AGGG/CCCT	1																																																																																										1
ATCC/ATGG	4	9				4																																																																																					17
ATCG/ATCG	16	1	1																																																																																								18
ATGC/ATGC				1																																																																																							1
CCCG/CGGG	1																																																																																										1
CCGG/CCGG	1																																																																																										1
AAAAC/GTTTT	1																																																																																										1
AAAAG/CTTTT	8	2	3	1																																																																																							14
AAAAT/ATTTT	1	4	9	1																																																																																							15
AAACC/GGTTT	3																																																																																										3
AAAGC/CTTTG		1																																																																																									1
AAAGG/CCTTT	1																																																																																										1
AACAC/GTGTT	26		1																																																																																								27
AAGAG/CTCTT	3	1	1																																																																																								5
AAGAT/ATCTT	1																																																																																										1
AAGCT/AGCTT			1																																																																																								1
AATAT/ATATT	1																																																																																										1
AATCT/AGATT	1	4																																																																																									5
AATGT/ACATT	2																																																																																										2
ACAGG/CCTGT			1																																																																																								1
ACCAT/ATGGT		2	1																																																																																								3
ACGCC/CGTGG	1																																																																																										1
ACTCC/AGTGG	1																																																																																										1
AGAGG/CCTCT	1																																																																																										1
AGATG/ATCTC		1																																																																																									1
AGCCG/CGGCT			1																																																																																								1
AGGGG/CCCCT	1																																																																																										1
ATCCG/ATCGG	1																																																																																										1
ATCGC/ATGCG	2																																																																																										2
AAAAAC/GTTTTT	1																																																																																										1
AAAAAG/CTTTTT	12		7																																																																																								19
AAAAAT/ATTTTT	1																																																																																										1
AAAAGC/CTTTTG	2																																																																																										2
AAACGG/CCGTTT		1																																																																																									1
AAAGTC/ACTTTG	1																																																																																										1
AAATTC/AATTTG	1																																																																																										1
AACAAG/CTTGTT	7																																																																																										7
AACATC/ATGTTG			1																																																																																								1
AACCAC/GGTTGT	1	1																																																																																									2
AACCCT/AGGGTT	6	1	2																																																																																								9
AACGAG/CGTTCT	1																																																																																										1
AAGACG/CGTCTT	1																																																																																										1
AAGAGG/CCTCTT	10	8	1	1																																																																																							20
AAGATG/ATCTTC	37																																																																																										37
AAGCAG/CTGCTT	13																																																																																										13
AAGCCG/CGGCTT		2																																																																																									2
AAGCGG/CCGCTT	3	2	1																																																																																								6
AAGCTG/AGCTTC	1	1																																																																																									2
AAGGAG/CCTTCT	2	4	3																																																																																								9
AAGGCG/CCTTCG	1		1																																																																																								2
AATACT/AGTATT	1																																																																																										1
AATAGC/ATTGCT	1																																																																																										1
AATCCG/ATTCGG	1																																																																																										1
ACACGC/CGTGTG	1																																																																																										1
ACAGGC/CCTGTG	1																																																																																										1
ACAGGG/CCCTGT	1																																																																																										1
ACCCAT/ATGGGT	1																																																																																										1
ACGATC/ATCGTG	1																																																																																										1
ACGCCG/CGGCGT	1																																																																																										1
ACGCGG/CCGCGT	1	1																																																																																									2
ACGGCG/CCGTCG	1			1																																																																																							2
ACGGGC/CCCGTG	1																																																																																										1
ACTAGC/AGTGCT	1																																																																																										1
ACTGCG/AGTCGC	1				1																																																																																						2
AGAGCG/CGCTCT	1																																																																																										1
AGAGCT/AGCTCT	2																																																																																										2
AGAGGG/CCCTCT	1																																																																																										1
AGATAT/ATATCT	1																																																																																										1
AGATCG/ATCTCG		1																																																																																									1
AGCAGG/CCTGCT	1		1																																																																																								2
AGCCCT/AGGGCT	1																																																																																										1
AGCCTC/AGGCTG		2																																																																																									2
AGCGGC/CCGCTG	1																																																																																										1
AGCTCC/AGCTGG	1																																																																																										1
AGGATG/ATCCTC	1																																																																																										1
AGGCAT/ATGCCT	2																																																																																										2
AGGCGG/CCGCCT	11	30																																																																																									41
AGGGGG/CCCCCT	1																																																																																										1
ATCCCG/ATCGGG	2																																																																																										2
